# Supplementary material for: Shear Wave Elastography for Distinguishing Cervical Lymph Node Malignancy: A Prospective, Observational Study
Source: Biomedicines. 2025 Aug 18;13(8):2001. doi: 10.3390/biomedicines13082001 (PMC12383889; doi:10.3390/biomedicines13082001)
Supplement: Supplementary file 1 [file biomedicines-13-02001-s001.zip]

Archive with 1 entries (1 files):
- biomedicines-3805212-supplementary.pdf
